# Supplementary material for: Protection of Citrus Fruits from Postharvest Infection with Penicillium digitatum and Degradation of Patulin by Biocontrol Yeast Clavispora lusitaniae 146
Source: Microorganisms. 2020 Sep 25;8(10):1477. doi: 10.3390/microorganisms8101477 (PMC7601000; doi:10.3390/microorganisms8101477)
Supplement: Supplementary file 1 [file microorganisms-08-01477-s001.zip]

Archive with 1 entries (1 files):
- Supplementary Table S1.pdf
